# Supplementary material for: Total Ortholog Median Matrix as an alternative unsupervised approach for phylogenomics based on evolutionary distance between protein coding genes
Source: Sci Rep. 2021 Feb 15;11:3791. doi: 10.1038/s41598-021-81926-w (PMC7884790; doi:10.1038/s41598-021-81926-w)
Supplement: Supplementary file 5 — Supplementary Table S1. [file 41598_2021_81926_MOESM5_ESM.xlsx]

## Sheet: Number-50
	Endotrypanum monterogeii	Leishmania aethiopica	Leishmania arabica	Leishmania enriettii	Leishmania tropica	Leishmania gerbilli	Leishmania turanica	Leishmania tarentolae	Trypanosoma evansi	Trypanosoma vivax	Trypanosoma theileri	Blechomonas ayalai	Crithidia fasciculata	Phytomonas serpens	Phytomonas francai	Leptomonas seymouri	Trypanosoma congolense	Crithidia expoeki	Trypanosoma rangeli	Trypanosoma grayi	Trypanosoma cruzi	Trypanosoma equiperdum	Trypanosoma brucei	Strigomonas oncopelti	Strigomonas culicis	Strigomonas galati	Phytomonas sp.	Perkinsela sp.	Lotmaria passim	Leptomonas pyrrhocoris	Leishmania peruviana	Leishmania panamensis	Leishmania mexicana	Leishmania major	Leishmania infantum	Leishmania donovani	Leishmania braziliensis	Leishmania amazonensis	Herpetomonas muscarum	Crithidia mellificae	Crithidia bombi	Crithidia acanthocephali	Bodo saltans	Angomonas deanei	Angomonas desouzai	Paratrypanosoma
Endotrypanum monterogeii	0	7386	7330	7280	7285	7348	7333	7179	5924	5650	6292	6450	7290	4042	4563	7060	4901	6886	5121	6142	6245	5462	5774	5242	5369	5316	5055	1863	6988	7224	5920	7100	7285	7330	7295	7117	7146	6796	5899	5833	6261	6824	5138	4611	5057
Leishmania aethiopica	7386	0	8265	7884	8301	8271	8260	7800	6189	5877	6663	6792	7931	4237	4759	7653	5111	7440	5370	6515	6594	5738	6042	5528	5641	5618	5267	1894	7570	7840	6413	7629	7906	7977	7936	7746	7659	7347	6263	6286	6744	7415	5436	4837	5310
Leishmania arabica	7330	8265	0	7834	8205	8319	8309	7745	6158	5826	6638	6748	7844	4203	4727	7603	5094	7394	5351	6469	6557	5706	6021	5481	5598	5573	5234	1877	7502	7781	6380	7587	7823	7903	7852	7669	7613	7301	6223	6255	6712	7367	5373	4801	5287
Leishmania enriettii	7280	7884	7834	0	7802	7864	7837	7601	6094	5812	6563	6717	7736	4191	4727	7495	5076	7315	5332	6413	6518	5665	5942	5436	5556	5537	5212	1875	7411	7652	6298	7508	7693	7739	7699	7528	7551	7190	6150	6156	6607	7239	5319	4772	5258
Leishmania tropica	7285	8301	8205	7802	0	8242	8198	7729	6122	5804	6597	6734	7830	4178	4724	7591	5072	7385	5322	6461	6540	5705	5990	5472	5586	5567	5214	1853	7502	7769	6385	7568	7801	7870	7839	7677	7586	7295	6216	6251	6699	7356	5378	4793	5285
Leishmania gerbilli	7348	8271	8319	7864	8242	0	8311	7754	6175	5876	6656	6778	7901	4219	4749	7602	5114	7388	5358	6480	6572	5732	6044	5520	5631	5601	5253	1896	7538	7793	6398	7609	7857	7929	7882	7708	7647	7321	6247	6259	6716	7384	5398	4834	5311
Leishmania turanica	7333	8260	8309	7837	8198	8311	0	7749	6155	5844	6623	6763	7860	4196	4732	7575	5091	7373	5350	6461	6546	5710	6019	5503	5616	5586	5244	1880	7525	7781	6391	7586	7833	7903	7858	7685	7633	7293	6225	6257	6715	7364	5396	4816	5303
Leishmania tarentolae	7179	7800	7745	7601	7729	7754	7749	0	6060	5763	6495	6643	7595	4154	4691	7408	5035	7198	5277	6350	6458	5639	5943	5387	5518	5472	5195	1854	7309	7550	6286	7520	7714	7774	7729	7585	7541	7205	6097	6072	6544	7139	5292	4730	5206
Trypanosoma evansi	5924	6189	6158	6094	6122	6175	6155	6060	0	6603	6760	6131	6241	4029	4548	6047	5823	5929	5548	6618	6778	7110	8132	4959	5048	5026	4949	1947	6044	6148	5077	6051	6194	6249	6180	6041	6103	5834	5501	5188	5500	5851	5299	4370	4772
Trypanosoma vivax	5650	5877	5826	5812	5804	5876	5844	5763	6603	0	6434	5834	5911	3836	4351	5755	5424	5641	5273	6310	6476	6067	6405	4718	4812	4783	4725	1831	5719	5839	4852	5784	5873	5910	5844	5738	5817	5546	5236	4926	5238	5565	5022	4171	4548
Trypanosoma theileri	6292	6663	6638	6563	6597	6656	6623	6495	6760	6434	0	6587	6771	4086	4609	6620	5533	6447	6075	7863	7693	6262	6643	5322	5405	5392	5015	1925	6552	6738	5431	6462	6630	6629	6612	6475	6477	6248	5925	5675	6019	6384	6022	4652	5101
Blechomonas ayalai	6450	6792	6748	6717	6734	6778	6763	6643	6131	5834	6587	0	6845	4087	4610	6715	5071	6501	5341	6444	6529	5716	6008	5266	5372	5366	5187	1867	6660	6819	5540	6607	6726	6736	6724	6610	6607	6356	5918	5640	6014	6441	5393	4622	5099
Crithidia fasciculata	7290	7931	7844	7736	7830	7901	7860	7595	6241	5911	6771	6845	0	4273	4778	8086	5165	7943	5426	6598	6686	5730	6067	5693	5801	5800	5233	1932	8116	8434	6341	7539	7787	7832	7810	7584	7611	7215	6436	6756	7173	8138	5511	5035	5483
Phytomonas serpens	4042	4237	4203	4191	4178	4219	4196	4154	4029	3836	4086	4087	4273	0	4105	4120	3576	4165	3483	4069	4126	3743	3926	3783	3875	3845	3979	1473	4182	4212	3730	4156	4218	4230	4222	4119	4175	4037	4019	3867	3995	4087	3481	3423	3634
Phytomonas francai	4563	4759	4727	4727	4724	4749	4732	4691	4548	4351	4609	4610	4778	4105	0	4646	3957	4642	3897	4558	4627	4235	4426	4247	4350	4307	4459	1615	4678	4733	4140	4696	4756	4777	4758	4661	4705	4541	4493	4302	4461	4571	3961	3787	4081
Leptomonas seymouri	7060	7653	7603	7495	7591	7602	7575	7408	6047	5755	6620	6715	8086	4120	4646	0	5018	7610	5309	6490	6530	5657	5939	5498	5618	5603	5161	1847	7783	8098	6181	7296	7461	7496	7501	7356	7311	7060	6248	6387	6899	7627	5372	4822	5323
Trypanosoma congolense	4901	5111	5094	5076	5072	5114	5091	5035	5823	5424	5533	5071	5165	3576	3957	5018	0	5010	4579	5498	5587	5373	5673	4275	4374	4350	4186	1713	5041	5111	4346	5017	5116	5126	5088	4982	5027	4849	4687	4428	4666	4956	4409	3804	4133
Crithidia expoeki	6886	7440	7394	7315	7385	7388	7373	7198	5929	5641	6447	6501	7943	4165	4642	7610	5010	0	5178	6349	6391	5505	5798	5457	5564	5571	5080	1829	7709	7889	6112	7128	7305	7342	7308	7162	7163	6868	6221	6349	6818	7672	5266	4807	5273
Trypanosoma rangeli	5121	5370	5351	5332	5322	5358	5350	5277	5548	5273	6075	5341	5426	3483	3897	5309	4579	5178	0	5937	6387	5153	5426	4340	4425	4422	4255	1688	5290	5384	4420	5257	5360	5387	5374	5253	5274	5092	4816	4581	4852	5111	4763	3830	4213
Trypanosoma grayi	6142	6515	6469	6413	6461	6480	6461	6350	6618	6310	7863	6444	6598	4069	4558	6490	5498	6349	5937	0	7593	6163	6507	5213	5333	5312	4934	1828	6526	6608	5358	6310	6447	6466	6441	6326	6326	6138	5864	5559	5893	6308	5839	4568	5040
Trypanosoma cruzi	6245	6594	6557	6518	6540	6572	6546	6458	6778	6476	7693	6529	6686	4126	4627	6530	5587	6391	6387	7593	0	6257	6650	5233	5344	5337	5128	1943	6466	6647	5396	6446	6556	6578	6569	6444	6465	6201	5861	5555	5906	6318	5922	4602	5041
Trypanosoma equiperdum	5462	5738	5706	5665	5705	5732	5710	5639	7110	6067	6262	5716	5730	3743	4235	5657	5373	5505	5153	6163	6257	0	6726	4625	4702	4691	4592	1799	5597	5712	4758	5616	5687	5716	5685	5601	5617	5452	5132	4835	5131	5444	4937	4059	4471
Trypanosoma brucei	5774	6042	6021	5942	5990	6044	6019	5943	8132	6405	6643	6008	6067	3926	4426	5939	5673	5798	5426	6507	6650	6726	0	4866	4946	4931	4834	1887	5915	6011	4984	5924	6033	6065	6002	5895	5925	5722	5389	5081	5400	5722	5179	4278	4683
Strigomonas oncopelti	5242	5528	5481	5436	5472	5520	5503	5387	4959	4718	5322	5266	5693	3783	4247	5498	4275	5457	4340	5213	5233	4625	4866	0	5706	5898	4239	1738	5582	5633	4764	5375	5476	5511	5512	5391	5396	5257	5334	5134	5359	5492	4564	4739	5129
Strigomonas culicis	5369	5641	5598	5556	5586	5631	5616	5518	5048	4812	5405	5372	5801	3875	4350	5618	4374	5564	4425	5333	5344	4702	4946	5706	0	5803	4345	1781	5677	5736	4864	5504	5618	5633	5606	5495	5517	5350	5448	5198	5454	5594	4661	4791	5214
Strigomonas galati	5316	5618	5573	5537	5567	5601	5586	5472	5026	4783	5392	5366	5800	3845	4307	5603	4350	5571	4422	5312	5337	4691	4931	5898	5803	0	4316	1752	5686	5732	4850	5474	5584	5609	5585	5467	5491	5327	5431	5187	5431	5583	4643	4814	5209
Phytomonas sp.	5055	5267	5234	5212	5214	5253	5244	5195	4949	4725	5015	5187	5233	3979	4459	5161	4186	5080	4255	4934	5128	4592	4834	4239	4345	4316	0	1609	5160	5237	4400	5179	5246	5252	5237	5137	5194	4983	4753	4464	4710	5000	4145	3774	4102
Perkinsela sp.	1863	1894	1877	1875	1853	1896	1880	1854	1947	1831	1925	1867	1932	1473	1615	1847	1713	1829	1688	1828	1943	1799	1887	1738	1781	1752	1609	0	1839	1863	1665	1879	1909	1942	1919	1864	1882	1799	1780	1736	1789	1798	1833	1600	1693
Lotmaria passim	6988	7570	7502	7411	7502	7538	7525	7309	6044	5719	6552	6660	8116	4182	4678	7783	5041	7709	5290	6526	6466	5597	5915	5582	5677	5686	5160	1839	0	8063	6205	7229	7411	7445	7429	7295	7279	6998	6325	6455	6966	7822	5383	4882	5355
Leptomonas pyrrhocoris	7224	7840	7781	7652	7769	7793	7781	7550	6148	5839	6738	6819	8434	4212	4733	8098	5111	7889	5384	6608	6647	5712	6011	5633	5736	5732	5237	1863	8063	0	6320	7468	7663	7701	7685	7525	7500	7188	6403	6635	7108	8031	5474	4945	5467
Leishmania peruviana	5920	6413	6380	6298	6385	6398	6391	6286	5077	4852	5431	5540	6341	3730	4140	6181	4346	6112	4420	5358	5396	4758	4984	4764	4864	4850	4400	1665	6205	6320	0	6401	6349	6393	6356	6239	6536	6011	5269	5394	5696	6097	4478	4224	4593
Leishmania panamensis	7100	7629	7587	7508	7568	7609	7586	7520	6051	5784	6462	6607	7539	4156	4696	7296	5017	7128	5257	6310	6446	5616	5924	5375	5504	5474	5179	1879	7229	7468	6401	0	7657	7706	7661	7491	7725	7146	6052	6054	6474	7076	5274	4721	5191
Leishmania mexicana	7285	7906	7823	7693	7801	7857	7833	7714	6194	5873	6630	6726	7787	4218	4756	7461	5116	7305	5360	6447	6556	5687	6033	5476	5618	5584	5246	1909	7411	7663	6349	7657	0	8100	8017	7810	7732	7373	6192	6197	6636	7260	5383	4826	5286
Leishmania major	7330	7977	7903	7739	7870	7929	7903	7774	6249	5910	6629	6736	7832	4230	4777	7496	5126	7342	5387	6466	6578	5716	6065	5511	5633	5609	5252	1942	7445	7701	6393	7706	8100	0	8138	7883	7788	7364	6231	6233	6680	7308	5416	4853	5304
Leishmania infantum	7295	7936	7852	7699	7839	7882	7858	7729	6180	5844	6612	6724	7810	4222	4758	7501	5088	7308	5374	6441	6569	5685	6002	5512	5606	5585	5237	1919	7429	7685	6356	7661	8017	8138	0	8000	7742	7328	6196	6202	6646	7292	5403	4825	5286
Leishmania donovani	7117	7746	7669	7528	7677	7708	7685	7585	6041	5738	6475	6610	7584	4119	4661	7356	4982	7162	5253	6326	6444	5601	5895	5391	5495	5467	5137	1864	7295	7525	6239	7491	7810	7883	8000	0	7538	7220	6085	6056	6513	7133	5282	4727	5205
Leishmania braziliensis	7146	7659	7613	7551	7586	7647	7633	7541	6103	5817	6477	6607	7611	4175	4705	7311	5027	7163	5274	6326	6465	5617	5925	5396	5517	5491	5194	1882	7279	7500	6536	7725	7732	7788	7742	7538	0	7150	6064	6062	6492	7095	5284	4750	5195
Leishmania amazonensis	6796	7347	7301	7190	7295	7321	7293	7205	5834	5546	6248	6356	7215	4037	4541	7060	4849	6868	5092	6138	6201	5452	5722	5257	5350	5327	4983	1799	6998	7188	6011	7146	7373	7364	7328	7220	7150	0	5886	5891	6320	6824	5120	4578	5077
Herpetomonas muscarum	5899	6263	6223	6150	6216	6247	6225	6097	5501	5236	5925	5918	6436	4019	4493	6248	4687	6221	4816	5864	5861	5132	5389	5334	5448	5431	4753	1780	6325	6403	5269	6052	6192	6231	6196	6085	6064	5886	0	5531	5849	6206	5019	4707	5137
Crithidia mellificae	5833	6286	6255	6156	6251	6259	6257	6072	5188	4926	5675	5640	6756	3867	4302	6387	4428	6349	4581	5559	5555	4835	5081	5134	5198	5187	4464	1736	6455	6635	5394	6054	6197	6233	6202	6056	6062	5891	5531	0	6380	6589	4710	4521	4942
Crithidia bombi	6261	6744	6712	6607	6699	6716	6715	6544	5500	5238	6019	6014	7173	3995	4461	6899	4666	6818	4852	5893	5906	5131	5400	5359	5454	5431	4710	1789	6966	7108	5696	6474	6636	6680	6646	6513	6492	6320	5849	6380	0	6914	4950	4701	5158
Crithidia acanthocephali	6824	7415	7367	7239	7356	7384	7364	7139	5851	5565	6384	6441	8138	4087	4571	7627	4956	7672	5111	6308	6318	5444	5722	5492	5594	5583	5000	1798	7822	8031	6097	7076	7260	7308	7292	7133	7095	6824	6206	6589	6914	0	5187	4824	5268
Bodo saltans	5138	5436	5373	5319	5378	5398	5396	5292	5299	5022	6022	5393	5511	3481	3961	5372	4409	5266	4763	5839	5922	4937	5179	4564	4661	4643	4145	1833	5383	5474	4478	5274	5383	5416	5403	5282	5284	5120	5019	4710	4950	5187	0	4013	4426
Angomonas deanei	4611	4837	4801	4772	4793	4834	4816	4730	4370	4171	4652	4622	5035	3423	3787	4822	3804	4807	3830	4568	4602	4059	4278	4739	4791	4814	3774	1600	4882	4945	4224	4721	4826	4853	4825	4727	4750	4578	4707	4521	4701	4824	4013	0	4797
Angomonas desouzai	5057	5310	5287	5258	5285	5311	5303	5206	4772	4548	5101	5099	5483	3634	4081	5323	4133	5273	4213	5040	5041	4471	4683	5129	5214	5209	4102	1693	5355	5467	4593	5191	5286	5304	5286	5205	5195	5077	5137	4942	5158	5268	4426	4797	0
	6035.82	6474.22	6434.18	6335.2	6417.31	6455.22	6437.51	6288.56	5633.44	5317.09	5955.58	5858.09	6528.16	3861.91	4327.56	6321.71	4699.22	6208.47	4864	5842.78	5917.73	5220.29	5506.07	4984.29	5077.31	5063.96	4663.84	1773.02	6313.53	6470	5338.69	6247.4	6395.24	6432.31	6406.07	6273.73	6275.36	6024.38	5488.09	5423.76	5759.76	6192.8	4883.42	4391.91	4798.8	5635.95
Average	5635
Large	8434
Small	1473

## Sheet: AA distance
	Angomonas deanei	Angomonas desouzai	Blechomonas ayalai	Bodo saltans	Crithidia acanthocephali	Crithidia bombi	Crithidia expoeki	Crithidia mellificae	Crithidia fasciculata	Endotrypanum monterogeii	Herpetomonas muscarum	Leishmania amazonensis	Leishmania arabica	Leishmania aethiopica	Leishmania enriettii	Leishmania gerbilli	Leishmania braziliensis	Leishmania donovani	Leishmania infantum	Leishmania major	Leishmania mexicana	Leishmania panamensis	Leishmania peruviana	Leptomonas pyrrhocoris	Leptomonas seymouri	Leishmania tarentolae	Leishmania tropica	Leishmania turanica	Lotmaria passim	Perkinsela sp.	Phytomonas francai	Phytomonas sp.	Phytomonas serpens	Strigomonas galati	Strigomonas culicis	Strigomonas oncopelti	Trypanosoma brucei	Trypanosoma congolense	Trypanosoma cruzi	Trypanosoma equiperdum	Trypanosoma evansi	Trypanosoma grayi	Trypanosoma rangeli	Trypanosoma theileri	Trypanosoma vivax	Paratrypanosoma
Angomonas deanei	0	0.46155	1.0929	1.5157	1.0641	1.0539	1.06665	1.0222	1.0597	1.0693	1.05025	1.07785	1.08265	1.0771	1.084	1.08265	1.0819	1.0628	1.0595	1.0673	1.0671	1.0911	1.05505	1.08015	1.09135	1.0961	1.08075	1.0822	1.0704	2.02535	1.1402	1.1519	1.1053	0.8361	0.8599	0.8448	1.308	1.301	1.1966	1.30125	1.3016	1.1938	1.2025	1.22265	1.2928	1.3078
Angomonas desouzai	0.46155	0	1.0402	1.44905	1.0026	0.9989	1.0182	0.9699	1.00175	1.0161	0.997	1.0203	1.02445	1.02315	1.0286	1.0227	1.025	1.0133	1.00575	1.00325	1.0102	1.03095	1.0106	1.02485	1.0384	1.0347	1.03175	1.0263	1.0124	1.9603	1.0946	1.1227	1.06525	0.7982	0.81235	0.8045	1.2512	1.243	1.152	1.2511	1.2306	1.1452	1.1548	1.1596	1.24645	1.24315
Blechomonas ayalai	1.0929	1.0402	0	1.55085	1.08955	1.0352	1.0999	0.9927	1.09045	1.1079	1.0062	1.0931	1.1055	1.1062	1.1114	1.1046	1.1076	1.0947	1.09	1.0838	1.0917	1.11095	1.0611	1.1064	1.1256	1.11935	1.1052	1.10335	1.1051	1.99565	1.0195	1.1319	0.9935	1.0238	1.0105	1.0187	1.2697	1.238	1.1576	1.2737	1.2609	1.1552	1.1421	1.21485	1.2582	1.259
Bodo saltans	1.5157	1.44905	1.55085	0	1.5457	1.5029	1.5495	1.4521	1.52035	1.5252	1.4898	1.5407	1.53785	1.543	1.53555	1.5386	1.5342	1.5225	1.5211	1.5242	1.52545	1.5397	1.4866	1.5586	1.5857	1.5531	1.5418	1.5402	1.55335	1.9973	1.5069	1.5755	1.46265	1.4725	1.4654	1.4662	1.5418	1.50655	1.4847	1.5418	1.52995	1.4892	1.47175	1.5456	1.53	1.4307
Crithidia acanthocephali	1.0641	1.0026	1.08955	1.5457	0	0.2737	0.2629	0.16815	0.3449	0.6157	1.0065	0.5495	0.5704	0.56185	0.586	0.5649	0.5702	0.5448	0.5424	0.5462	0.5474	0.5736	0.5451	0.32985	0.3655	0.59865	0.5652	0.5648	0.3174	2.0368	1.0691	1.1643	1.03595	1.0021	0.99	1.0019	1.3255	1.3045	1.2184	1.3254	1.31595	1.2091	1.1913	1.2742	1.3231	1.29435
Crithidia bombi	1.0539	0.9989	1.0352	1.5029	0.2737	0	0.294	0.2608	0.33835	0.5839	0.9877	0.5246	0.5333	0.5276	0.5519	0.5289	0.5381	0.51305	0.5108	0.515	0.5176	0.5395	0.5223	0.308	0.33845	0.5599	0.5284	0.52875	0.3038	2.0077	1.05955	1.1254	1.0305	0.9925	0.986	1.00495	1.2859	1.2612	1.1624	1.27515	1.2742	1.15915	1.1535	1.21245	1.2626	1.2677
Crithidia expoeki	1.06665	1.0182	1.0999	1.5495	0.2629	0.294	0	0.2376	0.38725	0.6367	1.0227	0.5755	0.5882	0.586	0.60475	0.5816	0.5903	0.5693	0.5659	0.5661	0.56755	0.592	0.5645	0.3524	0.3804	0.6177	0.58495	0.58555	0.3439	2.006	1.0716	1.175	1.0349	1.01105	1.0022	1.0141	1.3294	1.2885	1.2257	1.32305	1.32155	1.21735	1.1889	1.28135	1.31985	1.3101
Crithidia mellificae	1.0222	0.9699	0.9927	1.4521	0.16815	0.2608	0.2376	0	0.3013	0.5525	0.9374	0.48715	0.5024	0.4985	0.5158	0.4976	0.5017	0.4798	0.479	0.48155	0.48295	0.5062	0.4933	0.28925	0.32115	0.5281	0.49845	0.4981	0.28265	1.9854	1.0349	1.0956	1.0179	0.9597	0.9611	0.9692	1.23685	1.2355	1.1273	1.23295	1.2271	1.1208	1.11405	1.176	1.2254	1.24245
Crithidia fasciculata	1.0597	1.00175	1.09045	1.52035	0.3449	0.33835	0.38725	0.3013	0	0.631	1.0043	0.5687	0.5799	0.5791	0.5946	0.5747	0.5797	0.5615	0.554	0.5562	0.5573	0.5833	0.55655	0.3833	0.4234	0.6116	0.5802	0.5785	0.3758	1.9406	1.0476	1.151	1.01945	0.9942	0.9832	0.99145	1.3121	1.27575	1.2119	1.3168	1.29565	1.1967	1.1767	1.26075	1.2902	1.2858
Endotrypanum monterogeii	1.0693	1.0161	1.1079	1.5252	0.6157	0.5839	0.6367	0.5525	0.631	0	1.02705	0.3936	0.4016	0.3953	0.4301	0.3955	0.4093	0.3872	0.38405	0.3859	0.38835	0.4116	0.3929	0.6355	0.6579	0.4398	0.3942	0.39575	0.6343	1.96645	1.0591	1.1564	1.0312	1.0284	1.02095	1.0276	1.3211	1.2722	1.20825	1.3247	1.299	1.2011	1.1911	1.2563	1.3126	1.28515
Herpetomonas muscarum	1.05025	0.997	1.0062	1.4898	1.0065	0.9877	1.0227	0.9374	1.0043	1.02705	0	1.0138	1.03775	1.02875	1.0268	1.03115	1.0317	1.01005	1.0033	1.00445	1.0092	1.0367	0.9929	1.02435	1.0495	1.05775	1.0297	1.03075	1.01885	2.0087	0.97275	1.0453	0.9471	0.9979	0.9857	0.9952	1.24635	1.2336	1.14025	1.248	1.23925	1.1223	1.1185	1.1925	1.2456	1.2621
Leishmania amazonensis	1.07785	1.0203	1.0931	1.5407	0.5495	0.5246	0.5755	0.48715	0.5687	0.3936	1.0138	0	0.09395	0.085	0.2749	0.0881	0.2451	0.0863	0.0861	0.0932	0.0132	0.2472	0.23825	0.5697	0.5896	0.19985	0.08465	0.08755	0.5652	2.0071	1.0717	1.16155	1.0333	1.02925	1.0048	1.0197	1.3155	1.29065	1.20855	1.3172	1.3081	1.191	1.1968	1.27	1.3153	1.2932
Leishmania arabica	1.08265	1.02445	1.1055	1.53785	0.5704	0.5333	0.5882	0.5024	0.5799	0.4016	1.03775	0.09395	0	0.0467	0.2819	0.024	0.2467	0.0631	0.0624	0.0381	0.09145	0.2488	0.2402	0.58565	0.60905	0.20275	0.0461	0.0228	0.5827	1.98925	1.0665	1.1728	1.03725	1.0267	1.0147	1.02525	1.3344	1.3039	1.22195	1.3303	1.3156	1.21765	1.19545	1.2861	1.328	1.3061
Leishmania aethiopica	1.0771	1.02315	1.1062	1.543	0.56185	0.5276	0.586	0.4985	0.5791	0.3953	1.02875	0.085	0.0467	0	0.2739	0.0396	0.23805	0.0528	0.0526	0.0452	0.0823	0.2397	0.2344	0.5806	0.6049	0.194	0.0222	0.0398	0.5788	1.9772	1.06935	1.1732	1.0308	1.0206	1.00825	1.0159	1.326	1.2979	1.2144	1.3279	1.30865	1.21235	1.1878	1.27645	1.3174	1.29265
Leishmania enriettii	1.084	1.0286	1.1114	1.53555	0.586	0.5519	0.60475	0.5158	0.5946	0.4301	1.0268	0.2749	0.2819	0.2739	0	0.2747	0.294	0.2648	0.2637	0.2701	0.27105	0.2954	0.2851	0.6004	0.62335	0.3366	0.2729	0.2759	0.5999	1.9639	1.0738	1.1764	1.0506	1.0332	1.0146	1.0259	1.3295	1.2972	1.2168	1.329	1.3157	1.2125	1.1878	1.28305	1.3225	1.3015
Leishmania gerbilli	1.08265	1.0227	1.1046	1.5386	0.5649	0.5289	0.5816	0.4976	0.5747	0.3955	1.03115	0.0881	0.024	0.0396	0.2747	0	0.2399	0.0568	0.056	0.0311	0.0856	0.2417	0.2344	0.5779	0.6054	0.1959	0.039	0.0167	0.5777	1.9894	1.06755	1.176	1.034	1.0266	1.00905	1.0277	1.3309	1.2982	1.2169	1.3299	1.3136	1.2142	1.1892	1.2776	1.3217	1.30085
Leishmania braziliensis	1.0819	1.025	1.1076	1.5342	0.5702	0.5381	0.5903	0.5017	0.5797	0.4093	1.0317	0.2451	0.2467	0.23805	0.294	0.2399	0	0.2381	0.2359	0.2421	0.2428	0.0136	0.003	0.5846	0.61075	0.30465	0.2386	0.23975	0.58725	1.9872	1.0683	1.1714	1.0302	1.0194	1.00765	1.0212	1.3301	1.2928	1.2136	1.32925	1.3145	1.208	1.1883	1.2793	1.3087	1.3033
Leishmania donovani	1.0628	1.0133	1.0947	1.5225	0.5448	0.51305	0.5693	0.4798	0.5615	0.3872	1.01005	0.0863	0.0631	0.0528	0.2648	0.0568	0.2381	0	0.0034	0.0635	0.0842	0.23965	0.2312	0.56265	0.5891	0.19045	0.052	0.0567	0.56295	1.9885	1.0605	1.158	1.0222	1.0072	0.996	1.00815	1.31585	1.2785	1.2012	1.31285	1.2989	1.1942	1.1899	1.26835	1.3086	1.2808
Leishmania infantum	1.0595	1.00575	1.09	1.5211	0.5424	0.5108	0.5659	0.479	0.554	0.38405	1.0033	0.0861	0.0624	0.0526	0.2637	0.056	0.2359	0.0034	0	0.0623	0.0839	0.2378	0.2308	0.55995	0.5886	0.18955	0.0515	0.0561	0.55725	1.95525	1.0469	1.15235	1.0159	1.00105	0.992	1.0029	1.3054	1.2722	1.1915	1.30835	1.2866	1.1869	1.176	1.2563	1.3036	1.2724
Leishmania major	1.0673	1.00325	1.0838	1.5242	0.5462	0.515	0.5661	0.48155	0.5562	0.3859	1.00445	0.0932	0.0381	0.0452	0.2701	0.0311	0.2421	0.0635	0.0623	0	0.0917	0.2443	0.2371	0.56185	0.5873	0.1966	0.0445	0.0314	0.5586	1.9577	1.05055	1.1543	1.0127	1.00745	0.99295	1.00605	1.3049	1.2712	1.1977	1.3071	1.28805	1.1877	1.1751	1.2517	1.2999	1.28305
Leishmania mexicana	1.0671	1.0102	1.0917	1.52545	0.5474	0.5176	0.56755	0.48295	0.5573	0.38835	1.0092	0.0132	0.09145	0.0823	0.27105	0.0856	0.2428	0.0842	0.0839	0.0917	0	0.24475	0.23875	0.56585	0.58765	0.1981	0.0821	0.08535	0.56025	1.9579	1.0561	1.1559	1.017	0.9998	0.9959	1.0015	1.3083	1.2779	1.1986	1.3121	1.2923	1.1882	1.1752	1.2584	1.30025	1.2791
Leishmania panamensis	1.0911	1.03095	1.11095	1.5397	0.5736	0.5395	0.592	0.5062	0.5833	0.4116	1.0367	0.2472	0.2488	0.2397	0.2954	0.2417	0.0136	0.23965	0.2378	0.2443	0.24475	0	0.01395	0.5897	0.6116	0.3073	0.2393	0.2411	0.5882	1.99405	1.072	1.1724	1.0334	1.0275	1.0127	1.025	1.329	1.29815	1.2214	1.3295	1.3144	1.2087	1.19515	1.2787	1.3175	1.3044
Leishmania peruviana	1.05505	1.0106	1.0611	1.4866	0.5451	0.5223	0.5645	0.4933	0.55655	0.3929	0.9929	0.23825	0.2402	0.2344	0.2851	0.2344	0.003	0.2312	0.2308	0.2371	0.23875	0.01395	0	0.5603	0.57805	0.2951	0.2332	0.2349	0.559	1.9847	1.0583	1.1345	1.0264	0.9994	0.9885	1.0023	1.2798	1.2624	1.1631	1.2785	1.276	1.1612	1.1567	1.2172	1.2731	1.2617
Leptomonas pyrrhocoris	1.08015	1.02485	1.1064	1.5586	0.32985	0.308	0.3524	0.28925	0.3833	0.6355	1.02435	0.5697	0.58565	0.5806	0.6004	0.5779	0.5846	0.56265	0.55995	0.56185	0.56585	0.5897	0.5603	0	0.3134	0.6129	0.5797	0.57975	0.3423	2.0157	1.06715	1.16135	1.0407	1.01	1.0058	1.01375	1.34235	1.31235	1.23495	1.335	1.3326	1.2251	1.1997	1.296	1.3311	1.3143
Leptomonas seymouri	1.09135	1.0384	1.1256	1.5857	0.3655	0.33845	0.3804	0.32115	0.4234	0.6579	1.0495	0.5896	0.60905	0.6049	0.62335	0.6054	0.61075	0.5891	0.5886	0.5873	0.58765	0.6116	0.57805	0.3134	0	0.6413	0.6063	0.60555	0.37715	2.0309	1.0841	1.1863	1.0509	1.0371	1.0234	1.0396	1.354	1.3158	1.2527	1.34735	1.34395	1.2376	1.22025	1.319	1.34815	1.3177
Leishmania tarentolae	1.0961	1.0347	1.11935	1.5531	0.59865	0.5599	0.6177	0.5281	0.6116	0.4398	1.05775	0.19985	0.20275	0.194	0.3366	0.1959	0.30465	0.19045	0.18955	0.1966	0.1981	0.3073	0.2951	0.6129	0.6413	0	0.193	0.1955	0.6114	2.0072	1.09165	1.1832	1.0421	1.0411	1.028	1.04215	1.34225	1.30845	1.2295	1.33975	1.3284	1.221	1.21405	1.2987	1.3378	1.3207
Leishmania tropica	1.08075	1.03175	1.1052	1.5418	0.5652	0.5284	0.58495	0.49845	0.5802	0.3942	1.0297	0.08465	0.0461	0.0222	0.2729	0.039	0.2386	0.052	0.0515	0.0445	0.0821	0.2393	0.2332	0.5797	0.6063	0.193	0	0.0389	0.5761	1.9924	1.0702	1.1782	1.0311	1.0278	1.0103	1.0231	1.3327	1.3022	1.2216	1.32835	1.3226	1.2099	1.1857	1.2848	1.3206	1.3016
Leishmania turanica	1.0822	1.0263	1.10335	1.5402	0.5648	0.52875	0.58555	0.4981	0.5785	0.39575	1.03075	0.08755	0.0228	0.0398	0.2759	0.0167	0.23975	0.0567	0.0561	0.0314	0.08535	0.2411	0.2349	0.57975	0.60555	0.1955	0.0389	0	0.5768	1.9854	1.0641	1.1749	1.0317	1.0255	1.0107	1.0219	1.3324	1.29425	1.2152	1.3295	1.31105	1.2119	1.1886	1.2821	1.3225	1.29965
Lotmaria passim	1.0704	1.0124	1.1051	1.55335	0.3174	0.3038	0.3439	0.28265	0.3758	0.6343	1.01885	0.5652	0.5827	0.5788	0.5999	0.5777	0.58725	0.56295	0.55725	0.5586	0.56025	0.5882	0.559	0.3423	0.37715	0.6114	0.5761	0.5768	0	2.01365	1.0759	1.1772	1.048	1.0119	0.99985	1.0155	1.3311	1.30025	1.2256	1.3215	1.3201	1.2197	1.1953	1.2827	1.3211	1.3142
Perkinsela sp.	2.02535	1.9603	1.99565	1.9973	2.0368	2.0077	2.006	1.9854	1.9406	1.96645	2.0087	2.0071	1.98925	1.9772	1.9639	1.9894	1.9872	1.9885	1.95525	1.9577	1.9579	1.99405	1.9847	2.0157	2.0309	2.0072	1.9924	1.9854	2.01365	0	1.9966	2.0068	1.987	2.0219	2.00725	2.0255	1.99365	2.00185	1.93925	2.01615	1.96325	1.9403	1.9811	1.9733	1.9735	2.0018
Phytomonas francai	1.1402	1.0946	1.0195	1.5069	1.0691	1.05955	1.0716	1.0349	1.0476	1.0591	0.97275	1.0717	1.0665	1.06935	1.0738	1.06755	1.0683	1.0605	1.0469	1.05055	1.0561	1.072	1.0583	1.06715	1.0841	1.09165	1.0702	1.0641	1.0759	1.9966	0	0.30535	0.3232	1.0653	1.0746	1.07945	1.2488	1.24145	1.13715	1.24925	1.2367	1.1464	1.15275	1.1919	1.23455	1.29375
Phytomonas sp.	1.1519	1.1227	1.1319	1.5755	1.1643	1.1254	1.175	1.0956	1.151	1.1564	1.0453	1.16155	1.1728	1.1732	1.1764	1.176	1.1714	1.158	1.15235	1.1543	1.1559	1.1724	1.1345	1.16135	1.1863	1.1832	1.1782	1.1749	1.1772	2.0068	0.30535	0	0.34775	1.1069	1.105	1.11665	1.3413	1.3193	1.2452	1.3373	1.3314	1.2507	1.2447	1.2907	1.3288	1.3524
Phytomonas serpens	1.1053	1.06525	0.9935	1.46265	1.03595	1.0305	1.0349	1.0179	1.01945	1.0312	0.9471	1.0333	1.03725	1.0308	1.0506	1.034	1.0302	1.0222	1.0159	1.0127	1.017	1.0334	1.0264	1.0407	1.0509	1.0421	1.0311	1.0317	1.048	1.987	0.3232	0.34775	0	1.0441	1.05015	1.0564	1.2158	1.2092	1.1154	1.2176	1.2039	1.12755	1.1266	1.1621	1.1957	1.2743
Strigomonas galati	0.8361	0.7982	1.0238	1.4725	1.0021	0.9925	1.01105	0.9597	0.9942	1.0284	0.9979	1.02925	1.0267	1.0206	1.0332	1.0266	1.0194	1.0072	1.00105	1.00745	0.9998	1.0275	0.9994	1.01	1.0371	1.0411	1.0278	1.0255	1.0119	2.0219	1.0653	1.1069	1.0441	0	0.2645	0.1901	1.25465	1.2568	1.1609	1.25135	1.2402	1.1485	1.1431	1.1831	1.24875	1.2818
Strigomonas culicis	0.8599	0.81235	1.0105	1.4654	0.99	0.986	1.0022	0.9611	0.9832	1.02095	0.9857	1.0048	1.0147	1.00825	1.0146	1.00905	1.00765	0.996	0.992	0.99295	0.9959	1.0127	0.9885	1.0058	1.0234	1.028	1.0103	1.0107	0.99985	2.00725	1.0746	1.105	1.05015	0.2645	0	0.2798	1.2476	1.2381	1.1401	1.2404	1.2337	1.132	1.1417	1.1728	1.2367	1.2562
Strigomonas oncopelti	0.8448	0.8045	1.0187	1.4662	1.0019	1.00495	1.0141	0.9692	0.99145	1.0276	0.9952	1.0197	1.02525	1.0159	1.0259	1.0277	1.0212	1.00815	1.0029	1.00605	1.0015	1.025	1.0023	1.01375	1.0396	1.04215	1.0231	1.0219	1.0155	2.0255	1.07945	1.11665	1.0564	0.1901	0.2798	0	1.2568	1.24435	1.1515	1.24945	1.23525	1.14605	1.1452	1.1797	1.2415	1.269
Trypanosoma brucei	1.308	1.2512	1.2697	1.5418	1.3255	1.2859	1.3294	1.23685	1.3121	1.3211	1.24635	1.3155	1.3344	1.326	1.3295	1.3309	1.3301	1.31585	1.3054	1.3049	1.3083	1.329	1.2798	1.34235	1.354	1.34225	1.3327	1.3324	1.3311	1.99365	1.2488	1.3413	1.2158	1.25465	1.2476	1.2568	0	0.5635	0.8052	0.0057	0	0.7804	0.8053	0.84595	0.795	1.2571
Trypanosoma congolense	1.301	1.243	1.238	1.50655	1.3045	1.2612	1.2885	1.2355	1.27575	1.2722	1.2336	1.29065	1.3039	1.2979	1.2972	1.2982	1.2928	1.2785	1.2722	1.2712	1.2779	1.29815	1.2624	1.31235	1.3158	1.30845	1.3022	1.29425	1.30025	2.00185	1.24145	1.3193	1.2092	1.2568	1.2381	1.24435	0.5635	0	0.80305	0.55395	0.54995	0.7839	0.79645	0.8411	0.7905	1.24115
Trypanosoma cruzi	1.1966	1.152	1.1576	1.4847	1.2184	1.1624	1.2257	1.1273	1.2119	1.20825	1.14025	1.20855	1.22195	1.2144	1.2168	1.2169	1.2136	1.2012	1.1915	1.1977	1.1986	1.2214	1.1631	1.23495	1.2527	1.2295	1.2216	1.2152	1.2256	1.93925	1.13715	1.2452	1.1154	1.1609	1.1401	1.1515	0.8052	0.80305	0	0.80155	0.7953	0.54195	0.33725	0.6264	0.8165	1.16255
Trypanosoma equiperdum	1.30125	1.2511	1.2737	1.5418	1.3254	1.27515	1.32305	1.23295	1.3168	1.3247	1.248	1.3172	1.3303	1.3279	1.329	1.3299	1.32925	1.31285	1.30835	1.3071	1.3121	1.3295	1.2785	1.335	1.34735	1.33975	1.32835	1.3295	1.3215	2.01615	1.24925	1.3373	1.2176	1.25135	1.2404	1.24945	0.0057	0.55395	0.80155	0	0.0058	0.77695	0.8035	0.8404	0.79025	1.2479
Trypanosoma evansi	1.3016	1.2306	1.2609	1.52995	1.31595	1.2742	1.32155	1.2271	1.29565	1.299	1.23925	1.3081	1.3156	1.30865	1.3157	1.3136	1.3145	1.2989	1.2866	1.28805	1.2923	1.3144	1.276	1.3326	1.34395	1.3284	1.3226	1.31105	1.3201	1.96325	1.2367	1.3314	1.2039	1.2402	1.2337	1.23525	0	0.54995	0.7953	0.0058	0	0.7728	0.7931	0.8339	0.78245	1.2454
Trypanosoma grayi	1.1938	1.1452	1.1552	1.4892	1.2091	1.15915	1.21735	1.1208	1.1967	1.2011	1.1223	1.191	1.21765	1.21235	1.2125	1.2142	1.208	1.1942	1.1869	1.1877	1.1882	1.2087	1.1612	1.2251	1.2376	1.221	1.2099	1.2119	1.2197	1.9403	1.1464	1.2507	1.12755	1.1485	1.132	1.14605	0.7804	0.7839	0.54195	0.77695	0.7728	0	0.53465	0.578	0.7956	1.1635
Trypanosoma rangeli	1.2025	1.1548	1.1421	1.47175	1.1913	1.1535	1.1889	1.11405	1.1767	1.1911	1.1185	1.1968	1.19545	1.1878	1.1878	1.1892	1.1883	1.1899	1.176	1.1751	1.1752	1.19515	1.1567	1.1997	1.22025	1.21405	1.1857	1.1886	1.1953	1.9811	1.15275	1.2447	1.1266	1.1431	1.1417	1.1452	0.8053	0.79645	0.33725	0.8035	0.7931	0.53465	0	0.6154	0.8135	1.157
Trypanosoma theileri	1.22265	1.1596	1.21485	1.5456	1.2742	1.21245	1.28135	1.176	1.26075	1.2563	1.1925	1.27	1.2861	1.27645	1.28305	1.2776	1.2793	1.26835	1.2563	1.2517	1.2584	1.2787	1.2172	1.296	1.319	1.2987	1.2848	1.2821	1.2827	1.9733	1.1919	1.2907	1.1621	1.1831	1.1728	1.1797	0.84595	0.8411	0.6264	0.8404	0.8339	0.578	0.6154	0	0.854	1.2194
Trypanosoma vivax	1.2928	1.24645	1.2582	1.53	1.3231	1.2626	1.31985	1.2254	1.2902	1.3126	1.2456	1.3153	1.328	1.3174	1.3225	1.3217	1.3087	1.3086	1.3036	1.2999	1.30025	1.3175	1.2731	1.3311	1.34815	1.3378	1.3206	1.3225	1.3211	1.9735	1.23455	1.3288	1.1957	1.24875	1.2367	1.2415	0.795	0.7905	0.8165	0.79025	0.78245	0.7956	0.8135	0.854	0	1.2495
Paratrypanosoma	1.3078	1.24315	1.259	1.4307	1.29435	1.2677	1.3101	1.24245	1.2858	1.28515	1.2621	1.2932	1.3061	1.29265	1.3015	1.30085	1.3033	1.2808	1.2724	1.28305	1.2791	1.3044	1.2617	1.3143	1.3177	1.3207	1.3016	1.29965	1.3142	2.0018	1.29375	1.3524	1.2743	1.2818	1.2562	1.269	1.2571	1.24115	1.16255	1.2479	1.2454	1.1635	1.157	1.2194	1.2495	0

## Sheet: Abbreviation
List of abbreviation used in .txt files containing gene list ID for each pair of species (to access gene IDs see folder "RSD-kinetoplastids" avalilable as supplemental material)
Species name	Abbreviation
Angomonas deanei	ANGDEAN
Angomonas desouzai	ANGDESO
Blechomonas ayalai	BLAY
Bodo saltans	BOSAL
Crithidia acanthocephali	CACANT
Crithidia bombi	CBOMB
Crithidia expoeki	CEXPO
Crithidia mellificae	CMEL
Crithidia fasciculata	CRIT
Endotrypanum monterogeii	ENDMOT
Herpetomonas muscarum	HMUSC
Leishmania amazonensis	LAMAZ
Leishmania arabica	LARAB
Leishmania aethiopica	LEAETH
Leishmania enriettii	LEENR
Leishmania gerbilli	LEGERB
Leishmania braziliensis	LEIBR
Leishmania donovani	LEIDO
Leishmania infantum	LEIIN
Leishmania major	LEIMA
Leishmania mexicana	LEIME
Leishmania panamensis	LEIPA
Leisnmania peruviana	LEPER
Leptomonas pyrrhocoris	LEPPYR
Leptomonas seymouri	LESEY
Leishmania tarentola	LETAR
Leishmania tropica	LETRO
Leishmania turanica	LETUR
Trypanosoma evansi	LEVANS
Lotmaria passim	LOPAS
Perkinsela sp.	PERK
Phytomonas francai	PFRANC
Phytomonas sp.	PHYT
Phytomonas serpens	PSERP
Strigomonas galati	STGAL
Strigomonas culicis	STRCUL
Strigomonas oncopelti	STRONC
Trypanosoma brucei	TBRU
Trypanosoma congolense	TCONG
Trypanosoma cruzi	TCRUZ
Trypanosoma equiperdum	TEQUI
Trypanosoma grayi	TGRAY
Trypanosoma rangeli	TRANG
Trypanosoma theileri	TTHEI
Trypanosoma vivax	TVIVAX
