# Supplementary material for: Total Ortholog Median Matrix as an alternative unsupervised approach for phylogenomics based on evolutionary distance between protein coding genes
Source: Sci Rep. 2021 Feb 15;11:3791. doi: 10.1038/s41598-021-81926-w (PMC7884790; doi:10.1038/s41598-021-81926-w)
Supplement: Supplementary file 6 — Supplementary Table S2. [file 41598_2021_81926_MOESM6_ESM.xlsx]

## Sheet: Number-50
	Aedes aegypti	Aedes albopictus	Anopheles albimanus	Anopheles arabiensis	Anopheles atroparvus	Anopheles christyi	Anopheles coluzzii	Anopheles culicifacies	Anopheles darlingi	Anopheles dirus	Anopheles epiroticus	Anopheles farauti	Anopheles funestus	Anopheles gambiae	Anopheles maculatus	Anopheles melas	Anopheles merus	Anopheles minimus	Anopheles quadriannulatus	Anopheles sinensis	Anopheles stephensi	Culex quinquefasciatus	Drosophila melanogaster	Glossina austeni	Glossina brevipalpis	Glossina fuscipes	Glossina morsitans	Glossina pallipides	Lutzomyia longipalpis	Musca domestica	Phlebotomus papatasi
Aedes aegypti	0	11045	9034	9860	9516	8721	9369	9825	8919	9522	9484	9503	9628	10240	9316	9792	9413	9427	9725	9154	9521	11049	8755	8071	7593	7821	7597	7770	6995	8544	7482
Aedes albopictus	11045	0	8031	8667	8400	7626	8180	8674	7773	8409	8405	8403	8505	8836	7832	8539	8267	8390	8517	8053	8399	9712	7645	7079	6650	6918	6703	6844	6072	7460	6266
Anopheles albimanus	9034	8031	0	9697	9372	8486	9082	9604	8521	9728	9683	9331	9778	9387	8474	9344	9089	9721	9696	8792	9331	8874	7493	7222	6795	7028	6741	6998	6222	7381	6396
Anopheles arabiensis	9860	8667	9697	0	10099	9289	10537	10533	8986	10503	10572	10203	10622	11380	9449	10697	10542	10436	11409	9603	10143	9554	8024	7634	7199	7415	7163	7362	6579	7923	6736
Anopheles atroparvus	9516	8400	9372	10099	0	8678	10044	10440	8748	9822	9771	10432	9914	10047	9238	10277	10139	9795	9901	9729	9617	9211	7750	7507	7048	7305	7003	7236	6373	7696	6576
Anopheles christyi	8721	7626	8486	9289	8678	0	8756	9136	7805	9120	9279	8778	9134	9193	8261	9038	8753	9071	9265	8270	8941	8416	7308	6858	6459	6690	6459	6595	5905	7125	6118
Anopheles coluzzii	9369	8180	9082	10537	10044	8756	0	10456	8496	9725	9824	10206	9877	10558	9306	10991	10965	9755	10334	9180	9572	8990	7608	7298	6824	7121	6758	7013	6166	7452	6355
Anopheles culicifacies	9825	8674	9604	10533	10440	9136	10456	0	8912	10286	10268	10570	10464	10464	10115	11058	10478	10399	10423	9760	10060	9579	8024	7775	7283	7551	7170	7495	6568	7902	6813
Anopheles darlingi	8919	7773	8521	8986	8748	7805	8496	8912	0	8635	8636	8750	8721	9192	8001	8844	8630	8595	8795	8337	8533	8550	7454	6954	6602	6792	6609	6735	6033	7299	6200
Anopheles dirus	9522	8409	9728	10503	9822	9120	9725	10286	8635	0	10391	10033	10535	10138	9089	10029	9763	10477	10465	9253	9961	9318	7841	7531	7084	7321	7015	7270	6448	7730	6699
Anopheles epiroticus	9484	8405	9683	10572	9771	9279	9824	10268	8636	10391	0	9852	10456	10240	9101	10140	9794	10374	10599	9248	10080	9335	7875	7547	7083	7340	7035	7269	6475	7739	6686
Anopheles farauti	9503	8403	9331	10203	10432	8778	10206	10570	8750	10033	9852	0	10037	10228	9279	10409	10334	9928	10052	9463	9720	9207	7737	7472	7011	7297	7006	7222	6368	7690	6525
Anopheles funestus	9628	8505	9778	10622	9914	9134	9877	10464	8721	10535	10456	10037	0	10333	9294	10141	9870	10682	10585	9378	10035	9376	7862	7566	7104	7359	7077	7271	6499	7775	6718
Anopheles gambiae	10240	8836	9387	11380	10047	9193	10558	10464	9192	10138	10240	10228	10333	0	9576	10629	10511	10149	10999	9724	10061	9688	8307	7628	7220	7442	7266	7367	6612	8137	6827
Anopheles maculatus	9316	7832	8474	9449	9238	8261	9306	10115	8001	9089	9101	9279	9294	9576	0	10098	9222	9124	9289	8809	9073	8784	7631	6996	6538	6803	6435	6686	5893	7312	6327
Anopheles melas	9792	8539	9344	10697	10277	9038	10991	11058	8844	10029	10140	10409	10141	10629	10098	0	11166	10008	10540	9594	9806	9484	8096	7624	7163	7411	7032	7361	6440	7844	6765
Anopheles merus	9413	8267	9089	10542	10139	8753	10965	10478	8630	9763	9794	10334	9870	10511	9222	11166	0	9766	10326	9265	9556	9085	7698	7358	6970	7162	6888	7090	6304	7576	6437
Anopheles minimus	9427	8390	9721	10436	9795	9071	9755	10399	8595	10477	10374	9928	10682	10149	9124	10008	9766	0	10478	9232	10002	9249	7821	7490	7063	7279	7002	7216	6440	7713	6639
Anopheles quadriannulatus	9725	8517	9696	11409	9901	9265	10334	10423	8795	10465	10599	10052	10585	10999	9289	10540	10326	10478	0	9410	10034	9405	7974	7598	7142	7378	7092	7309	6511	7837	6697
Anopheles sinensis	9154	8053	8792	9603	9729	8270	9180	9760	8337	9253	9248	9463	9378	9724	8809	9594	9265	9232	9410	0	9208	8804	7485	7033	6675	6857	6667	6813	6051	7372	6191
Anopheles stephensi	9521	8399	9331	10143	9617	8941	9572	10060	8533	9961	10080	9720	10035	10061	9073	9806	9556	10002	10034	9208	0	9239	7879	7506	7063	7296	7020	7228	6464	7800	6639
Culex quinquefasciatus	11049	9712	8874	9554	9211	8416	8990	9579	8550	9318	9335	9207	9376	9688	8784	9484	9085	9249	9405	8804	9239	0	8307	7790	7329	7588	7278	7482	6639	8104	6983
Drosophila melanogaster	8755	7645	7493	8024	7750	7308	7608	8024	7454	7841	7875	7737	7862	8307	7631	8096	7698	7821	7974	7485	7879	8307	0	9353	8771	9094	8718	9008	6705	10390	7167
Glossina austeni	8071	7079	7222	7634	7507	6858	7298	7775	6954	7531	7547	7472	7566	7628	6996	7624	7358	7490	7598	7033	7506	7790	9353	0	10221	12613	10142	13161	6341	9565	6472
Glossina brevipalpis	7593	6650	6795	7199	7048	6459	6824	7283	6602	7084	7083	7011	7104	7220	6538	7163	6970	7063	7142	6675	7063	7329	8771	10221	0	9952	8886	9905	5918	8851	6096
Glossina fuscipes	7821	6918	7028	7415	7305	6690	7121	7551	6792	7321	7340	7297	7359	7442	6803	7411	7162	7279	7378	6857	7296	7588	9094	12613	9952	0	9817	12400	6116	9236	6290
Glossina morsitans	7597	6703	6741	7163	7003	6459	6758	7170	6609	7015	7035	7006	7077	7266	6435	7032	6888	7002	7092	6667	7020	7278	8718	10142	8886	9817	0	9877	6002	8821	6115
Glossina pallipides	7770	6844	6998	7362	7236	6595	7013	7495	6735	7270	7269	7222	7271	7367	6686	7361	7090	7216	7309	6813	7228	7482	9008	13161	9905	12400	9877	0	6087	9191	6224
Lutzomyia longipalpis	6995	6072	6222	6579	6373	5905	6166	6568	6033	6448	6475	6368	6499	6612	5893	6440	6304	6440	6511	6051	6464	6639	6705	6341	5918	6116	6002	6087	0	6560	6442
Musca domestica	8544	7460	7381	7923	7696	7125	7452	7902	7299	7730	7739	7690	7775	8137	7312	7844	7576	7713	7837	7372	7800	8104	10390	9565	8851	9236	8821	9191	6560	0	6845
Phlebotomus papatasi	7482	6266	6396	6736	6576	6118	6355	6813	6200	6699	6686	6525	6718	6827	6327	6765	6437	6639	6697	6191	6639	6983	7167	6472	6096	6290	6115	6224	6442	6845	0
Average	8796.48	7751.61	8236.48	8994.06	8634.97	7855.9	8606.39	8970.48	7776.03	8714.23	8728.42	8678.9	8793.42	8979.97	8108.1	8914.84	8658.61	8700.68	8896.29	8174.52	8573.77	8464.81	7799.35	7787.26	7177.35	7570.71	7141.74	7531.77	6136.39	7705.48	6346		8167.9
Large	13161
Small	5893

## Sheet: AA distance
	Aedes aegypti	Aedes albopictus	Anopheles albimanus	Anopheles arabiensis	Anopheles atroparvus	Anopheles christyi	Anopheles coluzzii	Anopheles culicifacies	Anopheles darlingi	Anopheles dirus	Anopheles epiroticus	Anopheles farauti	Anopheles funestus	Anopheles gambiae	Anopheles maculatus	Anopheles melas	Anopheles merus	Anopheles minimus	Anopheles quadriannulatus	Anopheles sinensis	Anopheles stephensi	Culex quinquefasciatus	Drosophila melanogaster	Glossina austeni	Glossina brevipalpis	Glossina fuscipes	Glossina morsitans	Glossina pallipides	Lutzomyia longipalpis	Musca domestica	Phlebotomus papatasi
Aedes aegypti	0	00.079	00.4189	00.4185	00.4198	00.40925	0.42995	0.4171	0.41025	0.4122	0.4051	0.42675	0.4114	0.4141	0.384	0.4002	0.42625	0.40905	0.4112	0.4216	0.40815	0.2597	0.8517	0.85655	0.8607	0.8616	0.84795	0.8661	0.70005	0.8327	0.6244
Aedes albopictus	0.079	0	0.4447	0.44415	0.4449	0.4378	0.4554	0.4467	0.42175	0.4342	0.4361	0.4521	0.43985	0.4358	0.4237	0.4345	0.4487	0.4367	0.441	0.4519	0.43635	0.2729	0.8639	0.885	0.8806	0.8986	0.866	0.8964	0.7308	0.847	0.6851
Anopheles albimanus	0.4189	0.4447	0	0.2715	0.2719	0.2697	0.2808	0.2763	0.0546	0.2706	0.2694	0.27725	0.2752	0.25565	0.253	0.262	0.2721	0.2762	0.2702	0.2738	0.2656	0.4361	0.8581	0.9019	0.9004	0.9039	0.8902	0.9113	0.74	0.8516999	0.6735
Anopheles arabiensis	0.4185	0.44415	0.2715	0	0.222	0.0799	0.0093	0.135	0.2503	0.15675	0.0934	0.1642	0.1291	0.008	0.12365	0.0153	0.0138	0.1305	0.00945	0.2299	0.12725	0.438	0.8749	0.9213	0.9115	0.92545	0.9008	0.929	0.7559	0.87665	0.686
Anopheles atroparvus	0.4198	0.4449	0.2719	0.222	0	0.2178	0.244	0.2329	0.2486	0.2166	0.2193	0.2431	0.2182	0.2163	0.2151	0.22685	0.23585	0.2194	0.2222	0.12825	0.214	0.4429	0.8784	0.9198	0.9065	0.92385	0.9003	0.9284	0.751	0.8758	0.6903
Anopheles christyi	0.40925	0.4378	0.2697	0.0799	0.2178	0	0.0848	0.1244	0.2459	0.1532	0.09025	0.1589	0.117	0.0771	0.11695	0.0819	0.0814	0.1233	0.0798	0.2224	0.1223	0.4347	0.8685	0.9102	0.9083	0.922	0.8969	0.91825	0.7506	0.8634	0.6989
Anopheles coluzzii	0.42995	0.4554	0.2808	0.0093	0.244	0.0848	0	0.1534	0.2568	0.16235	0.1013	0.1824	0.1387	0.0071	0.142	0.0195	0.0181	0.1403	0.0115	0.2441	0.1357	0.4521	0.8851	0.9343	0.9247	0.938	0.9038	0.9383	0.7688	0.8815	0.71245
Anopheles culicifacies	0.4171	0.4467	0.2763	0.135	0.2329	0.1244	0.1534	0	0.2518	0.1553	0.1325	0.1736	0.073	0.1341	0.09735	0.1448	0.1454	0.0556	0.1342	0.2379	0.097	0.44375	0.8699	0.9111	0.90485	0.91795	0.8865	0.9169	0.7497	0.8585	0.68835
Anopheles darlingi	0.41025	0.42175	0.0546	0.2503	0.2486	0.2459	0.2568	0.2518	0	0.2427	0.2417	0.2546	0.24565	0.2449	0.2308	0.2418	0.2517	0.2427	0.2479	0.2507	0.24175	0.4228	0.857	0.8823	0.8796	0.8946	0.8712	0.89415	0.7377	0.83875	0.679
Anopheles dirus	0.4122	0.4342	0.2706	0.15675	0.2166	0.1532	0.16235	0.1553	0.2427	0	0.1546	0.0824	0.1488	0.1482	0.1416	0.15135	0.1574	0.1526	0.156	0.2229	0.14685	0.4294	0.8661	0.9135	0.9057	0.91925	0.89305	0.9179	0.7466	0.8662	0.68075
Anopheles epiroticus	0.4051	0.4361	0.2694	0.0934	0.2193	0.09025	0.1013	0.1325	0.2417	0.1546	0	0.1607	0.1285	0.0903	0.1221	0.0953	0.0953	0.1305	0.0949	0.2224	0.1279	0.4284	0.8614	0.9077	0.8932	0.907	0.8858	0.9164	0.74205	0.8553	0.6812
Anopheles farauti	0.42675	0.4521	0.27725	0.1642	0.2431	0.1589	0.1824	0.1736	0.2546	0.0824	0.1607	0	0.1563	0.16	0.1575	0.17195	0.1766	0.1593	0.1624	0.23685	0.1562	0.4455	0.89075	0.9321	0.92115	0.94095	0.9114	0.9388	0.7544	0.8855	0.69255
Anopheles funestus	0.4114	0.43985	0.2752	0.1291	0.2182	0.117	0.1387	0.073	0.24565	0.1488	0.1285	0.1563	0	0.1224	0.085	0.1283	0.1317	0.0684	0.1295	0.2264	0.09005	0.4331	0.8578	0.9031	0.8949	0.90975	0.88775	0.90815	0.74085	0.8596	0.6791
Anopheles gambiae	0.4141	0.4358	0.25565	0.008	0.2163	0.0771	0.0071	0.1341	0.2449	0.1482	0.0903	0.16	0.1224	0	0.12	0.015	0.0136	0.1245	0.0095	0.225	0.1236	0.4331	0.8806	0.895	0.8926	0.8986	0.8822	0.90645	0.7387	0.8647	0.6709
Anopheles maculatus	0.384	0.4237	0.253	0.12365	0.2151	0.11695	0.142	0.09735	0.2308	0.1416	0.1221	0.1575	0.085	0.12	0	0.1357	0.1315	0.0875	0.1237	0.22465	0.0548	0.4291	0.80865	0.8671	0.8495	0.87425	0.83855	0.8736	0.72725	0.8036	0.70005
Anopheles melas	0.4002	0.4345	0.262	0.0153	0.22685	0.0819	0.0195	0.1448	0.2418	0.15135	0.0953	0.17195	0.1283	0.015	0.1357	0	0.0193	0.1291	0.0152	0.2333	0.1271	0.4339	0.8398	0.9014	0.8862	0.8955	0.8715	0.9041	0.7341	0.8396	0.69445
Anopheles merus	0.42625	0.4487	0.2721	0.0138	0.23585	0.0814	0.0181	0.1454	0.2517	0.1574	0.0953	0.1766	0.1317	0.0136	0.1315	0.0193	0	0.1328	0.0135	0.23735	0.1293	0.44615	0.8883	0.9356	0.9238	0.9306	0.9033	0.9425	0.7567	0.8814	0.69585
Anopheles minimus	0.40905	0.4367	0.2762	0.1305	0.2194	0.1233	0.1403	0.0556	0.2427	0.1526	0.1305	0.1593	0.0684	0.1245	0.0875	0.1291	0.1328	0	0.1314	0.2242	0.0915	0.42865	0.86505	0.9125	0.8976	0.9155	0.8846	0.9167	0.7451	0.8556	0.68165
Anopheles quadriannulatus	0.4112	0.441	0.2702	0.00945	0.2222	0.0798	0.0115	0.1342	0.2479	0.156	0.0949	0.1624	0.1295	0.0095	0.1237	0.0152	0.0135	0.1314	0	0.2287	0.1265	0.429	0.8601	0.9146	0.9083	0.9209	0.8923	0.9246	0.74455	0.8621	0.68365
Anopheles sinensis	0.4216	0.4519	0.2738	0.2299	0.12825	0.2224	0.2441	0.2379	0.2507	0.2229	0.2224	0.23685	0.2264	0.225	0.22465	0.2333	0.23735	0.2242	0.2287	0	0.2212	0.449	0.89215	0.92125	0.9179	0.9207	0.903	0.92995	0.75855	0.8765	0.70405
Anopheles stephensi	0.40815	0.43635	0.2656	0.12725	0.214	0.1223	0.1357	0.097	0.24175	0.14685	0.1279	0.1562	0.09005	0.1236	0.0548	0.1271	0.1293	0.0915	0.1265	0.2212	0	0.43125	0.87295	0.9128	0.89915	0.9116	0.8898	0.9134	0.7482	0.8582	0.68455
Culex quinquefasciatus	0.2597	0.2729	0.4361	0.438	0.4429	0.4347	0.4521	0.44375	0.4228	0.4294	0.4284	0.4455	0.4331	0.4331	0.4291	0.4339	0.44615	0.42865	0.429	0.449	0.43125	0	0.86445	0.8925	0.8951	0.8985	0.8764	0.8956	0.7333	0.849	0.6772
Drosophila melanogaster	0.8517	0.8639	0.8581	0.8749	0.8784	0.8685	0.8851	0.8699	0.857	0.8661	0.8614	0.89075	0.8578	0.8806	0.80865	0.8398	0.8883	0.86505	0.8601	0.89215	0.87295	0.86445	0	0.5763	0.57415	0.5755	0.5651	0.5837	0.8084	0.5401	0.73525
Glossina austeni	0.85655	0.885	0.9019	0.9213	0.9198	0.9102	0.9343	0.9111	0.8823	0.9135	0.9077	0.9321	0.9031	0.895	0.8671	0.9014	0.9356	0.9125	0.9146	0.92125	0.9128	0.8925	0.5763	0	0.1342	0.0633	0.0322	0.04485	0.84235	0.4209	0.7768
Glossina brevipalpis	0.8607	0.8806	0.9004	0.9115	0.9065	0.9083	0.9247	0.90485	0.8796	0.9057	0.8932	0.92115	0.8949	0.8926	0.8495	0.8862	0.9238	0.8976	0.9083	0.9179	0.89915	0.8951	0.57415	0.1342	0	0.1368	0.1165	0.1328	0.8386	0.4153	0.7723
Glossina fuscipes	0.8616	0.8986	0.9039	0.92545	0.92385	0.922	0.938	0.91795	0.8946	0.91925	0.907	0.94095	0.90975	0.8986	0.87425	0.8955	0.9306	0.9155	0.9209	0.9207	0.9116	0.8985	0.5755	0.0633	0.1368	0	0.0487	0.0633	0.8334	0.4222	0.7791
Glossina morsitans	0.84795	0.866	0.8902	0.9008	0.9003	0.8969	0.9038	0.8865	0.8712	0.89305	0.8858	0.9114	0.88775	0.8822	0.83855	0.8715	0.9033	0.8846	0.8923	0.903	0.8898	0.8764	0.5651	0.0322	0.1165	0.0487	0	0.0244	0.827	0.4046	0.7645
Glossina pallipides	0.8661	0.8964	0.9113	0.929	0.9284	0.91825	0.9383	0.9169	0.89415	0.9179	0.9164	0.9388	0.90815	0.90645	0.8736	0.9041	0.9425	0.9167	0.9246	0.92995	0.9134	0.8956	0.5837	0.04485	0.1328	0.0633	0.0244	0	0.84185	0.42295	0.7807
Lutzomyia longipalpis	0.70005	0.7308	0.74	0.7559	0.751	0.7506	0.7688	0.7497	0.7377	0.7466	0.74205	0.7544	0.74085	0.7387	0.72725	0.7341	0.7567	0.7451	0.74455	0.75855	0.7482	0.7333	0.8084	0.84235	0.8386	0.8334	0.827	0.84185	0	0.8066	0.1858
Musca domestica	0.8327	0.847	0.8516999	0.87665	0.8758	0.8634	0.8815	0.8585	0.83875	0.8662	0.8553	0.8855	0.8596	0.8647	0.8036	0.8396	0.8814	0.8556	0.8621	0.8765	0.8582	0.849	0.5401	0.4209	0.4153	0.4222	0.4046	0.42295	0.8066	0	0.73355
Phlebotomus papatasi	0.6244	0.6851	0.6735	0.686	0.6903	0.6989	0.71245	0.68835	0.679	0.68075	0.6812	0.69255	0.6791	0.6709	0.70005	0.69445	0.69585	0.68165	0.68365	0.70405	0.68455	0.6772	0.73525	0.7768	0.7723	0.7791	0.7645	0.7807	0.1858	0.73355	0

## Sheet: Abbreviation
List of abbreviation used in .txt files containing gene list ID for each pair of species (to access gene IDs see folder "RSD-kinetoplastids" avalilable as supplemental material)
Species name	Abbreviation
Aedes aegypti	AEDAEG
Aedes albopictus	AEDALB
Anopheles albimanus	ANOALB
Anopheles arabiensis	ANOARA
Anopheles atroparvus	ANOATR
Anopheles christyi	ANOCHR
Anopheles coluzzii	ANOCOL
Anopheles culicifacies	ANOCUL
Anopheles darlingi	ANODAR
Anopheles dirus	ANODIR
Anopheles epiroticus	ANOEPI
Anopheles farauti	ANOFAR
Anopheles funestus	ANOFUN
Anopheles gambiae	ANOGAM
Anopheles maculatus	ANOMAC
Anopheles melas	ANOMEL
Anopheles merus	ANOMER
Anopheles minimus	ANOMIN
Anopheles quadriannulatus	ANOQUA
Anopheles sinensis	ANOSIN
Anopheles stephensi	ANOSTE
Culex quinquefasciatus	CULQUI
Drosophila melanogaster	DROMEL
Glossina austeni	GLOAUS
Glossina brevipalpis	GLOBRE
Glossina fuscipes	GLOFUS
Glossina morsitans	GLOMOR
Glossina pallipides	GLOPAL
Lutzomyia longipalpis	LUTLON
Musca domestica	MUSDOM
Phlebotomus papatasi	PHLPAP
