# Supplementary material for: Total Ortholog Median Matrix as an alternative unsupervised approach for phylogenomics based on evolutionary distance between protein coding genes
Source: Sci Rep. 2021 Feb 15;11:3791. doi: 10.1038/s41598-021-81926-w (PMC7884790; doi:10.1038/s41598-021-81926-w)
Supplement: Supplementary file 7 — Supplementary Table S3. [file 41598_2021_81926_MOESM7_ESM.xlsx]

## Sheet: Number-50
	Aotus nancymaae	Callithrix jacchus	Carlito syrichta	Cebus capucinus	Cercocebus atys	Chlorocebus sabaeus	Colobus angolensis	Gorilla gorilla	Homo sapiens	Macaca fascicularis	Macaca mulatta	Macaca nemestrina	Mandrillus leucophaeus	Microcebus murinus	Nomascus leucogenys	Otolemur garnettii	Pan paniscus	Pan troglodytes	Papio anubis	Piliocolobus tephrosceles	Pongo abelli	Propithecus coquereli	Rhinopithecus bieti	Rhinopithecus roxellana	Saimiri boliviensis boliviensis	Tupaia chinensis	Mus musculus
Aotus nancymaae	0	23770	20348	25629	24753	24723	21900	23613	26832	24844	24582	25247	21860	22977	21572	20750	23588	26195	25043	23476	23648	20480	22910	22507	23205	20370	31626
Callithrix jacchus	23770	0	19944	26967	24015	23819	21390	22825	25639	24081	23725	24130	21276	22278	21217	20269	22823	25156	24138	22680	22761	19962	22317	21817	22206	20026	30576
Carlito syrichta	20348	19944	0	21178	21657	21643	21023	20761	24557	21515	21255	21680	21033	20977	20560	19436	20933	22858	21722	20878	21009	19185	20268	20251	19729	18970	29317
Cebus capucinus	25629	26967	21178	0	26168	26062	22599	24543	28168	26191	25891	26301	22578	23901	22346	21321	24539	27643	26393	24441	24500	21086	23996	23227	24085	21025	32794
Cercocebus atys	24753	24015	21657	26168	0	30581	24798	25853	30360	32044	30930	31931	26742	24271	23424	21655	26089	29717	32641	26947	26023	21484	26312	25794	23444	21183	33137
Chlorocebus sabaeus	24723	23819	21643	26062	30581	0	24634	25766	30021	30706	29771	30696	25203	24289	23403	21627	25932	29569	30870	26857	25873	21443	26323	25725	23522	21302	33285
Colobus angolensis	21900	21390	21023	22599	24798	24634	0	23308	27399	24586	24312	24648	26250	21351	24112	20175	23631	25314	24613	24705	23801	20157	23391	24076	21381	19510	29635
Gorilla gorilla	23613	22825	20761	24543	25853	25766	23308	0	31088	25966	25640	26256	23292	22966	23301	20850	27453	30499	26253	24668	26083	20647	24132	23643	22564	20405	31644
Homo sapiens	26832	25639	24557	28168	30360	30021	27399	31088	0	30270	29642	30796	27466	25887	27359	23091	31733	39341	30962	28869	30786	22900	27505	27009	24893	22091	36285
Macaca fascicularis	24844	24081	21515	26191	32044	30706	24586	25966	30270	0	36364	35472	25711	24246	23328	21587	26259	29917	32854	26956	25862	21355	26689	25718	23452	21223	33368
Macaca mulatta	24582	23725	21255	25891	30930	29771	24312	25640	29642	36364	0	33993	25354	23952	23068	21334	25684	29307	31775	26405	25574	21145	26152	25336	23162	21051	32889
Macaca nemestrina	25247	24130	21680	26301	31931	30696	24648	26256	30796	35472	33993	0	25717	24593	23314	21780	26163	30246	32864	27267	26204	21548	26912	25588	23491	21386	33769
Mandrillus leucophaeus	21860	21276	21033	22578	26742	25203	26250	23292	27466	25711	25354	25717	0	21387	23987	20103	23646	25381	26215	24106	23749	20121	23124	23709	21307	19561	29647
Microcebus murinus	22977	22278	20977	23901	24271	24289	21351	22966	25887	24246	23952	24593	21387	0	20987	21694	22959	25469	24426	22908	22876	21905	22557	21977	21816	21154	32960
Nomascus leucogenys	21572	21217	20560	22346	23424	23403	24112	23301	27359	23328	23068	23314	23987	20987	0	19839	23585	25307	23533	22823	23723	19825	22016	22288	20914	19276	29062
Otolemur garnettii	20750	20269	19436	21321	21655	21627	20175	20850	23091	21587	21334	21780	20103	21694	19839	0	20862	22457	21651	21274	21292	20220	20549	20562	20040	19515	29632
Pan paniscus	23588	22823	20933	24539	26089	25932	23631	27453	31733	26259	25684	26163	23646	22959	23585	20862	0	34558	26172	24594	26265	20751	24136	23819	22725	20486	31524
Pan troglodytes	26195	25156	22858	27643	29717	29569	25314	30499	39341	29917	29307	30246	25381	25469	25307	22457	34558	0	30568	27576	29209	22157	26764	25976	24406	21735	34937
Papio anubis	25043	24138	21722	26393	32641	30870	24613	26253	30962	32854	31775	32864	26215	24426	23533	21651	26172	30568	0	27339	26192	21398	26845	25683	23458	21287	33641
Piliocolobus tephrosceles	23476	22680	20878	24441	26947	26857	24705	24668	28869	26956	26405	27267	24106	22908	22823	21274	24594	27576	27339	0	25578	20820	25410	25232	22236	20201	31429
Pongo abelli	23648	22761	21009	24500	26023	25873	23801	26083	30786	25862	25574	26204	23749	22876	23723	21292	26265	29209	26192	25578	0	20925	24118	24173	22526	20436	31369
Propithecus coquereli	20480	19962	19185	21086	21484	21443	20157	20647	22900	21355	21145	21548	20121	21905	19825	20220	20751	22157	21398	20820	20925	0	20311	20395	19845	19218	29045
Rhinopithecus bieti	22910	22317	20268	23996	26312	26323	23391	24132	27505	26689	26152	26912	23124	22557	22016	20549	24136	26764	26845	25410	24118	20311	0	26966	21948	20155	31402
Rhinopithecus roxellana	22507	21817	20251	23227	25794	25725	24076	23643	27009	25718	25336	25588	23709	21977	22288	20562	23819	25976	25683	25232	24173	20395	26966	0	21865	19822	30483
Saimiri boliviensis boliviensis	23205	22206	19729	24085	23444	23522	21381	22564	24893	23452	23162	23491	21307	21816	20914	20040	22725	24406	23458	22236	22526	19845	21948	21865	0	19709	30253
Tupaia chinensis	20370	20026	18970	21025	21183	21302	19510	20405	22091	21223	21051	21386	19561	21154	19276	19515	20486	21735	21287	20201	20436	19218	20155	19822	19709	0	29697
Mus musculus	31626	30576	29317	32794	33137	33285	29635	31644	36285	33368	32889	33769	29647	32960	29062	29632	31524	34937	33641	31429	31369	29045	31402	30483	30253	29697	0
Average	22831.4	22215.1	20469.9	23836	25627.9	25320.2	22692.6	23852.6	27442.6	25946.8	25492.3	25999.7	22908.3	22472.7	22006.3	20502.4	24107.7	26750.4	25871.7	23913.9	23872.4	20308.4	23452.1	23097.8	21784.5	20029.4	30496.5
Large	39341
Small	19185

## Sheet: AA distance
	Aotus nancymaae	Callithrix jacchus	Carlito syrichta	Cebus capucinus	Cercocebus atys	Chlorocebus sabaeus	Colobus angolensis	Gorilla gorilla	Homo sapiens	Macaca fascicularis	Macaca mulatta	Macaca nemestrina	Mandrillus leucophaeus	Microcebus murinus	Nomascus leucogenys	Otolemur garnettii	Pan paniscus	Pan troglodytes	Papio anubis	Piliocolobus tephrosceles	Pongo abelli	Propithecus coquereli	Rhinopithecus bieti	Rhinopithecus roxellana	Saimiri boliviensis boliviensis	Tupaia chinensis	Mus musculus
Aotus nancymaae	0	0.0208	0.0789	0.0184	0.0376	0.0369	0.0427	0.0385	0.0347	0.0361	0.0357	0.0368	0.0428	0.0707	0.046	0.0818	0.0381	0.0346	0.0374	0.0393	0.0372	0.0759	0.0429	0.0399	0.0204	0.0901	0.1075
Callithrix jacchus	0.0208	0	0.0819	0.0223	0.0404	0.0398	0.0457	0.0417	0.0373	0.0391	0.0388	0.0406	0.0458	0.0741	0.0481	0.085	0.0413	0.0378	0.0403	0.0423	0.0403	0.0787	0.0463	0.043	0.0248	0.0937	0.1122
Carlito syrichta	0.0789	0.0819	0	0.0786	0.0746	0.0736	0.0766	0.0759	0.0684	0.0732	0.0723	0.074	0.0761	0.0776	0.0793	0.0888	0.0746	0.0714	0.0746	0.0764	0.0749	0.0831	0.0804	0.0762	0.0816	0.0954	0.1164
Cebus capucinus	0.0184	0.0223	0.0786	0	0.0372	0.0368	0.0427	0.03905	0.0345	0.0361	0.0357	0.0372	0.0426	0.0698	0.0455	0.0807	0.0389	0.0347	0.0372	0.039	0.0369	0.0745	0.0429	0.04	0.0191	0.09	0.1065
Cercocebus atys	0.0376	0.0404	0.0746	0.0372	0	0.0062	0.0127	0.0223	0.019	0.0038	0.0039	0.0043	0.0034	0.0664	0.028	0.0769	0.0217	0.0192	0.0034	0.0109	0.0208	0.0708	0.0132	0.0113	0.0412	0.087	0.1031
Chlorocebus sabaeus	0.0369	0.0398	0.0736	0.0368	0.0062	0	0.0126	0.022	0.01895	0.0057	0.0058	0.0063	0.0076	0.0657	0.0273	0.0755	0.0215	0.0191	0.0063	0.0109	0.0203	0.0701	0.0132	0.0113	0.0405	0.0855	0.10195
Colobus angolensis	0.0427	0.0457	0.0766	0.0427	0.0127	0.0126	0	0.0259	0.0226	0.0118	0.0118	0.0127	0.0125	0.0745	0.0296	0.08345	0.0252	0.0237	0.0128	0.008	0.0251	0.0767	0.0109	0.0093	0.0451	0.092	0.1124
Gorilla gorilla	0.0385	0.0417	0.0759	0.03905	0.0223	0.022	0.0259	0	0.006	0.0212	0.0211	0.0225	0.0254	0.069	0.0201	0.0793	0.0067	0.006	0.0222	0.0237	0.0132	0.0732	0.0264	0.024	0.0418	0.0879	0.1079
Homo sapiens	0.0347	0.0373	0.0684	0.0345	0.019	0.01895	0.0226	0.006	0	0.0181	0.0179	0.0193	0.0221	0.0621	0.0169	0.0718	0.0045	0.0039	0.0192	0.0207	0.0112	0.0663	0.0235	0.0211	0.0377	0.0813	0.0968
Macaca fascicularis	0.0361	0.0391	0.0732	0.0361	0.0038	0.0057	0.0118	0.0212	0.0181	0	0	0.0014	0.0048	0.065	0.0265	0.0754	0.0205	0.0184	0.0039	0.0102	0.0199	0.07025	0.0124	0.0103	0.0394	0.0847	0.1021
Macaca mulatta	0.0357	0.0388	0.0723	0.0357	0.0039	0.0058	0.0118	0.0211	0.0179	0	0	0.0017	0.0048	0.0647	0.0265	0.075	0.0203	0.0182	0.0039	0.0103	0.0197	0.06895	0.0125	0.0104	0.0392	0.08425	0.1015
Macaca nemestrina	0.0368	0.0406	0.074	0.0372	0.0043	0.0063	0.0127	0.0225	0.0193	0.0014	0.0017	0	0.0055	0.0664	0.028	0.0773	0.022	0.0195	0.0044	0.011	0.0211	0.0711	0.0132	0.0112	0.041	0.087	0.103
Mandrillus leucophaeus	0.0428	0.0458	0.0761	0.0426	0.0034	0.0076	0.0125	0.0254	0.0221	0.0048	0.0048	0.0055	0	0.075	0.0288	0.0845	0.0242	0.0229	0.0043	0.0129	0.0247	0.0773	0.0147	0.0128	0.0448	0.0934	0.1136
Microcebus murinus	0.0707	0.0741	0.0776	0.0698	0.0664	0.0657	0.0745	0.069	0.0621	0.065	0.0647	0.0664	0.075	0	0.0772	0.0627	0.0684	0.0629	0.0669	0.0682	0.066	0.033	0.0741	0.0699	0.0758	0.087	0.104
Nomascus leucogenys	0.046	0.0481	0.0793	0.0455	0.028	0.0273	0.0296	0.0201	0.0169	0.0265	0.0265	0.028	0.0288	0.0772	0	0.0871	0.0193	0.0178	0.0275	0.0286	0.0191	0.0802	0.032	0.029	0.049	0.0972	0.1204
Otolemur garnettii	0.0818	0.085	0.0888	0.0807	0.0769	0.0755	0.08345	0.0793	0.0718	0.0754	0.075	0.0773	0.0845	0.0627	0.0871	0	0.0789	0.073	0.0767	0.0777	0.0752	0.0644	0.0837	0.0788	0.0864	0.0982	0.1143
Pan paniscus	0.0381	0.0413	0.0746	0.0389	0.0217	0.0215	0.0252	0.0067	0.0045	0.0205	0.0203	0.022	0.0242	0.0684	0.0193	0.0789	0	0.001	0.0216	0.0234	0.0127	0.0727	0.026	0.0233	0.0406	0.0872	0.106
Pan troglodytes	0.0346	0.0378	0.0714	0.0347	0.0192	0.0191	0.0237	0.006	0.0039	0.0184	0.0182	0.0195	0.0229	0.0629	0.0178	0.073	0.001	0	0.0193	0.0209	0.0111	0.0677	0.0239	0.0212	0.038	0.0827	0.0987
Papio anubis	0.0374	0.0403	0.0746	0.0372	0.0034	0.0063	0.0128	0.0222	0.0192	0.0039	0.0039	0.0044	0.0043	0.0669	0.0275	0.0767	0.0216	0.0193	0	0.0109	0.0207	0.0705	0.0131	0.0113	0.0408	0.0864	0.10355
Piliocolobus tephrosceles	0.0393	0.0423	0.0764	0.039	0.0109	0.0109	0.008	0.0237	0.0207	0.0102	0.0103	0.011	0.0129	0.0682	0.0286	0.0777	0.0234	0.0209	0.0109	0	0.0223	0.0714	0.01	0.0084	0.043	0.0888	0.1074
Pongo abelli	0.0372	0.0403	0.0749	0.0369	0.0208	0.0203	0.0251	0.0132	0.0112	0.0199	0.0197	0.0211	0.0247	0.066	0.0191	0.0752	0.0127	0.0111	0.0207	0.0223	0	0.0695	0.0252	0.0226	0.0404	0.0855	0.1045
Propithecus coquereli	0.0759	0.0787	0.0831	0.0745	0.0708	0.0701	0.0767	0.0732	0.0663	0.07025	0.06895	0.0711	0.0773	0.033	0.0802	0.0644	0.0727	0.0677	0.0705	0.0714	0.0695	0	0.0775	0.0732	0.0804	0.0918	0.1111
Rhinopithecus bieti	0.0429	0.0463	0.0804	0.0429	0.0132	0.0132	0.0109	0.0264	0.0235	0.0124	0.0125	0.0132	0.0147	0.0741	0.032	0.0837	0.026	0.0239	0.0131	0.01	0.0252	0.0775	0	0.0011	0.0456	0.0925	0.1133
Rhinopithecus roxellana	0.0399	0.043	0.0762	0.04	0.0113	0.0113	0.0093	0.024	0.0211	0.0103	0.0104	0.0112	0.0128	0.0699	0.029	0.0788	0.0233	0.0212	0.0113	0.0084	0.0226	0.0732	0.0011	0	0.0431	0.0885	0.1084
Saimiri boliviensis boliviensis	0.0204	0.0248	0.0816	0.0191	0.0412	0.0405	0.0451	0.0418	0.0377	0.0394	0.0392	0.041	0.0448	0.0758	0.049	0.0864	0.0406	0.038	0.0408	0.043	0.0404	0.0804	0.0456	0.0431	0	0.0944	0.11335
Tupaia chinensis	0.0901	0.0937	0.0954	0.09	0.087	0.0855	0.092	0.0879	0.0813	0.0847	0.08425	0.087	0.0934	0.087	0.0972	0.0982	0.0872	0.0827	0.0864	0.0888	0.0855	0.0918	0.0925	0.0885	0.0944	0	0.1206
Mus musculus	0.1075	0.1122	0.1164	0.1065	0.1031	0.10195	0.1124	0.1079	0.0968	0.1021	0.1015	0.103	0.1136	0.104	0.1204	0.1143	0.106	0.0987	0.10355	0.1074	0.1045	0.1111	0.1133	0.1084	0.11335	0.1206	0

## Sheet: Abbreviation
List of abbreviation used in .txt files containing gene list ID for each pair of species (to access gene IDs see folder "RSD-kinetoplastids" avalilable as supplemental material)
Species	Abbreviation
Aotus nancymaae	AOTNAN
Callithrix jacchus	CALJAC
Carlito syrichta	CARSYR
Cebus capucinus	CEBCAP
Cercocebus atys	CERATY
Chlorocebus sabaeus	CHLSAB
Colobus angolensis	COLANG
Gorilla gorilla	GORGOR
Homo sapiens	HOMSAP
Macaca fascicularis	MACFAS
Macaca mulatta	MACMUL
Macaca nemestrina	MACNEM
Mandrillus leucophaeus	MANLEU
Microcebus murinus	MICMUR
Nomascus leucogenys	NOMLEU
Otolemur garnettii	OTOGAR
Pan paniscus	PANPAN
Pan troglodytes	PANTRO
Papio anubis	PAPANU
Piliocolobus tephrosceles	PILTEP
Pongo abelli	PONABE
Propithecus coquereli	PROCOC
Rhinopithecus bieti	RHIBLE
Rhinopithecus roxellana	RHIROX
Saimiri boliviensis boliviensis	SAIBOL
Tupaia chinensis (outgroup)	TUPCHI
Mus musculus (outgroup)	MUSMUS
