# Supplementary material for: Total Ortholog Median Matrix as an alternative unsupervised approach for phylogenomics based on evolutionary distance between protein coding genes
Source: Sci Rep. 2021 Feb 15;11:3791. doi: 10.1038/s41598-021-81926-w (PMC7884790; doi:10.1038/s41598-021-81926-w)
Supplement: Supplementary file 8 — Supplementary Table S4. [file 41598_2021_81926_MOESM8_ESM.xlsx]

## Sheet: Planilha1
Supplemental Table S4: Comparison between orthology detection methods, RSD and OrthoMCL, using 13 species with protein sequences retrivied from TriTryp database, as displayed in Table 1 ("Proteins sequence source" column). Intersections and unique orthologs were calculated with gene ID lists as input using Venn diagram tool (http://bioinformatics.psb.ugent.be/webtools/Venn/).
	Pairwise comparison		RSD	OrthoMCL	No of shared orthologs	RSD	OrthoMCL	% of shared orthologs	RSD	OrthoMCL	Ratio total orthologs RSD/OrthoMCL	Ratio Unique Orthologs RSD/OrthoMCL
# of Pair	Species name 1	Species name 2	No Orthologs	No Orthologs		No of unique orthologs	No of unique orthologs		% of unique orthologs	% unique orthologs
1	Endotrypanum monterogeii	Leishmania aethiopica	7386	7504	7204	75	300	95.05	1.02	4	0.984275	0.253994
2	Endotrypanum monterogeii	Leishmania arabica	7330	7448	7150	76	298	95.03	1.04	4	0.984157	0.259139
3	Endotrypanum monterogeii	Leishmania enriettii	7280	7835	7097	64	738	89.85	0.88	9.42	0.929164	0.0933321
4	Endotrypanum monterogeii	Leishmania tropica	7285	7827	7125	70	702	90.22	0.96	8.97	0.930753	0.107134
5	Endotrypanum monterogeii	Leishmania gerbilli	7348	7781	7146	67	635	91.06	0.91	8.16	0.944352	0.111729
6	Endotrypanum monterogeii	Leishmania turanica	7333	7842	7134	75	708	90.11	1.02	9.03	0.935093	0.113285
7	Endotrypanum monterogeii	Leishmania tarentolae	7179	7817	7078	61	739	89.85	0.85	9.45	0.918383	0.0898797
8	Endotrypanum monterogeii	Trypanosoma evansi	5924	5790	5080	693	710	78.36	11.7	12.26	1.02314	0.953978
9	Endotrypanum monterogeii	Trypanosoma vivax	5650	5592	4855	709	737	77.05	12.55	13.18	1.01037	0.952133
10	Endotrypanum monterogeii	Trypanosoma theileri	6292	6273	5518	681	755	79.35	10.82	12.04	1.00303	0.899263
11	Endotrypanum monterogeii	Blechomonas ayalai	6450	6661	5926	518	735	82.55	8.03	11.03	0.968323	0.727817
12	Endotrypanum monterogeii	Crithidia fasciculata	7290	7251	6609	568	642	84.52	7.79	8.85	1.00538	0.880002
13	Leishmania aethiopica	Leishmania arabica	8265	8296	8058	66	238	96.36	0.8	2.87	0.996263	0.278351
14	Leishmania aethiopica	Leishmania enriettii	7884	8011	7687	62	324	95.22	0.79	4.04	0.984147	0.194441
15	Leishmania aethiopica	Leishmania tropica	8301	8370	8123	50	247	96.47	0.6	2.95	0.991756	0.204112
16	Leishmania aethiopica	Leishmania gerbilli	8271	8309	8057	62	252	96.25	0.75	3.03	0.995427	0.247162
17	Leishmania aethiopica	Leishmania turanica	8260	8327	8071	54	256	96.3	0.65	3.07	0.991954	0.212648
18	Leishmania aethiopica	Leishmania tarentolae	7800	8012	7710	49	302	95.65	0.63	3.77	0.97354	0.166662
19	Leishmania aethiopica	Trypanosoma evansi	6189	5702	5294	763	408	81.89	12.33	7.16	1.08541	1.72294
20	Leishmania aethiopica	Trypanosoma vivax	5877	5478	5055	752	423	81.14	12.8	7.72	1.07284	1.65708
21	Leishmania aethiopica	Trypanosoma theileri	6663	6239	5767	802	472	81.91	12.04	7.57	1.06796	1.59103
22	Leishmania aethiopica	Blechomonas ayalai	6792	6626	6199	590	427	85.91	8.69	6.44	1.02505	1.34796
23	Leishmania aethiopica	Crithidia fasciculata	7931	7748	7098	666	650	84.36	8.4	8.39	1.02362	1.00097
24	Leishmania arabica	Leishmania enriettii	7834	7936	7656	58	280	95.77	0.74	3.53	0.987147	0.20984
25	Leishmania arabica	Leishmania tropica	8205	8259	8018	55	241	96.44	0.67	2.92	0.993462	0.229718
26	Leishmania arabica	Leishmania gerbilli	8319	8322	8111	48	211	96.91	0.58	2.54	0.99964	0.22757
27	Leishmania arabica	Leishmania turanica	8309	8331	8113	49	218	96.81	0.59	2.62	0.997359	0.225366
28	Leishmania arabica	Leishmania tarentolae	7745	7940	7668	43	272	96.05	0.56	3.43	0.975441	0.162069
29	Leishmania arabica	Trypanosoma evansi	6158	5651	5263	772	388	81.94	12.54	6.87	1.08972	1.82588
30	Leishmania arabica	Trypanosoma vivax	5826	5447	5013	748	434	80.92	12.84	7.97	1.06958	1.61138
31	Leishmania arabica	Trypanosoma theileri	6638	6198	5756	789	442	82.38	11.89	7.13	1.07099	1.66674
32	Leishmania arabica	Blechomonas ayalai	6748	6570	6170	575	400	86.35	8.52	6.09	1.02709	1.39958
33	Leishmania arabica	Crithidia fasciculata	7844	7694	7061	665	633	84.47	8.48	8.23	1.0195	1.03046
34	Leishmania enriettii	Leishmania tropica	7802	8021	7637	66	384	94.44	0.85	4.79	0.972697	0.176699
35	Leishmania enriettii	Leishmania gerbilli	7864	7920	7660	64	260	95.94	0.81	3.28	0.992929	0.247907
36	Leishmania enriettii	Leishmania turanica	7837	8029	7651	64	378	94.54	0.82	4.71	0.976087	0.17346
37	Leishmania enriettii	Leishmania tarentolae	7601	7907	7510	53	397	94.35	0.7	5.02	0.9613	0.138876
38	Leishmania enriettii	Trypanosoma evansi	6094	5657	5211	755	446	81.27	12.39	7.88	1.07725	1.57143
39	Leishmania enriettii	Trypanosoma vivax	5812	5917	4983	734	934	74.92	12.63	15.79	0.982255	0.800065
40	Leishmania enriettii	Trypanosoma theileri	6563	6635	5714	751	921	77.36	11.44	13.88	0.989148	0.824364
41	Leishmania enriettii	Blechomonas ayalai	6717	6444	6096	540	348	87.29	8.04	5.4	1.04236	1.48866
42	Leishmania enriettii	Crithidia fasciculata	7736	7603	6951	646	652	84.26	8.35	8.58	1.01749	0.973763
43	Leishmania tropica	Leishmania gerbilli	8242	8234	8045	56	189	97.04	0.68	2.3	1.00097	0.296009
44	Leishmania tropica	Leishmania turanica	8198	8438	8036	38	402	94.81	0.46	4.76	0.971557	0.0972947
45	Leishmania tropica	Leishmania tarentolae	7729	8006	7580	56	426	94.02	0.72	5.32	0.965401	0.136167
46	Leishmania tropica	Trypanosoma evansi	6122	5744	5244	767	500	80.54	12.53	8.7	1.06581	1.43928
47	Leishmania tropica	Trypanosoma vivax	5804	5784	4999	737	785	76.66	12.7	13.57	1.00346	0.935618
48	Leishmania tropica	Trypanosoma theileri	6597	6721	5777	747	944	77.36	11.32	14.05	0.98155	0.806187
49	Leishmania tropica	Blechomonas ayalai	6734	6467	6119	550	348	87.2	8.17	5.38	1.04129	1.5178
50	Leishmania tropica	Crithidia fasciculata	7830	7699	7076	651	623	84.74	8.31	8.09	1.01702	1.02746
51	Leishmania gerbilli	Leishmania turanica	8311	8311	8127	43	184	97.28	0.52	2.21	1	0.233696
52	Leishmania gerbilli	Leishmania tarentolae	7754	7928	7674	39	254	96.32	0.5	3.2	0.978052	0.156989
53	Leishmania gerbilli	Trypanosoma evansi	6175	5646	5285	768	361	82.4	12.44	6.39	1.09369	1.94517
54	Leishmania gerbilli	Trypanosoma vivax	5876	5449	5052	755	397	81.43	12.85	7.29	1.07836	1.76356
55	Leishmania gerbilli	Trypanosoma theileri	6656	6186	5780	781	406	82.96	11.73	6.56	1.07598	1.78781
56	Leishmania gerbilli	Blechomonas ayalai	6778	6556	6189	585	367	86.67	8.63	5.6	1.03386	1.5418
57	Leishmania gerbilli	Crithidia fasciculata	7901	7712	7096	648	616	84.88	8.2	7.99	1.02451	1.02678
58	Leishmania turanica	Leishmania tarentolae	7749	8014	7592	53	422	94.11	0.68	5.27	0.966933	0.129887
59	Leishmania turanica	Trypanosoma evansi	6155	5644	5265	764	379	82.16	12.41	6.72	1.09054	1.84847
60	Leishmania turanica	Trypanosoma vivax	5844	6209	5010	747	1199	72.02	12.78	19.31	0.941214	0.661931
61	Leishmania turanica	Trypanosoma theileri	6623	6703	5783	746	920	77.63	11.26	13.73	0.988065	0.820664
62	Leishmania turanica	Blechomonas ayalai	6763	6454	6136	550	318	87.61	8.13	4.93	1.04788	1.65054
63	Leishmania turanica	Crithidia fasciculata	7860	7702	7064	663	638	84.45	8.44	8.28	1.02051	1.0183
64	Leishmania tarentolae	Trypanosoma evansi	6060	5681	5201	745	480	80.94	12.29	8.45	1.06671	1.45501
65	Leishmania tarentolae	Trypanosoma vivax	5763	5985	5005	731	980	74.52	12.68	16.37	0.962907	0.774652
66	Leishmania tarentolae	Trypanosoma theileri	6495	6708	5756	718	952	77.51	11.05	14.19	0.968247	0.778935
67	Leishmania tarentolae	Blechomonas ayalai	6643	6436	6087	533	349	87.34	8.02	5.42	1.03216	1.47963
68	Leishmania tarentolae	Crithidia fasciculata	7595	7584	6923	628	661	84.3	8.27	8.72	1.00145	0.9487
69	Trypanosoma evansi	Trypanosoma vivax	6603	7366	5977	474	1389	76.24	7.18	18.86	0.896416	0.380686
70	Trypanosoma evansi	Trypanosoma theileri	6760	7490	6309	323	1181	80.75	4.78	15.77	0.902537	0.303031
71	Trypanosoma evansi	Blechomonas ayalai	6131	5687	5361	670	326	84.33	10.93	5.73	1.07807	1.90638
72	Trypanosoma evansi	Crithidia fasciculata	6241	5812	5227	848	585	78.48	13.59	10.07	1.07381	1.34993
73	Trypanosoma vivax	Trypanosoma theileri	6434	7609	5955	392	1654	74.43	6.09	21.74	0.845578	0.280283
74	Trypanosoma vivax	Blechomonas ayalai	5834	6180	5158	674	1022	75.26	11.55	16.54	0.944013	0.698604
75	Trypanosoma vivax	Crithidia fasciculata	5911	5591	4995	821	596	77.9	13.89	10.66	1.05723	1.30294
76	Trypanosoma theileri	Blechomonas ayalai	6587	7134	5930	657	1204	76.11	9.97	16.88	0.923325	0.590996
77	Trypanosoma theileri	Crithidia fasciculata	6771	6445	5742	918	703	77.98	13.56	10.91	1.05058	1.24296
78	Blechomonas ayalai	Crithidia fasciculata	6845	6782	6103	739	679	81.15	10.8	10.01	1.00929	1.07835
